# Supplementary material for: Application of an O-Linked Glycosylation System in Yersinia enterocolitica Serotype O:9 to Generate a New Candidate Vaccine against Brucella abortus
Source: Microorganisms. 2020 Mar 20;8(3):436. doi: 10.3390/microorganisms8030436 (PMC7143757; doi:10.3390/microorganisms8030436)
Supplement: Supplementary file 1 [file microorganisms-08-00436-s001.zip]

Archive with 6 entries (5 files):
- Supplementary Figures Microorganisms/
- Supplementary Figures Microorganisms/Figure S1.pdf
- Supplementary Figures Microorganisms/Figure S2.pdf
- Supplementary Figures Microorganisms/Figure S3.pdf
- Supplementary Figures Microorganisms/Figure S4.pdf
- Supplementary Figures Microorganisms/Figure S5.pdf
